# Supplementary material for: Intestinal AMPK modulation of microbiota mediates crosstalk with brown fat to control thermogenesis
Source: Nat Commun. 2022 Mar 3;13:1135. doi: 10.1038/s41467-022-28743-5 (PMC8894485; doi:10.1038/s41467-022-28743-5)
Supplement: Supplementary file 4 — Source Data [file 41467_2022_28743_MOESM4_ESM.zip › source data.xlsx]

## Sheet: Fig 1.a
Fig 1a
AMPK control mice
AMPK IKO mice

## Sheet: Fig1.b
Fig1.b		Control mice					AMPK IKO mice
	ADRB3	1.20463	0.910392	1.28634	0.775671	0.822964	0.710158	0.71061	0.533894	0.771791	0.830649
	UCP1	1.11512	0.884875	0.890561	1.06192	1.04752	0.501821	0.739649	0.814185	0.776038	0.705485
	Dio2	0.898014	1.10199	0.811447	1.12308	1.06548	0.301636	0.539995	0.834894	0.861111	0.573108
	PGC-1α	1.18021	0.819792	0.204104	1.77849	1.0174	0.279195	0.493252	0.354037	0.201424	0.100781
	Elovl3	0.830584	1.16942	0.118331	1.46204	1.41963	0.13039	0.410995	0.336058	0.432422	0.069561
	Prdm16	0.913168	1.08683	0.902669	0.732163	1.36517	0.746078	0.889434	0.562498	0.606837	0.379469
	Aco2	0.847832	1.15217	0.777159	0.809649	1.41319	0.692044	0.752888	0.052386	0.092777	0.768548
	Atp5a1	0.993525	1.00648	0.717647	1.04119	1.24117	0.758282	0.933306	0.111553	0.180774	0.812314
	Ndufb8	1.01989	0.980112	0.865982	0.936101	1.19792	0.950249	0.748395	0.449531	0.86474	0.878323
	Sdhb	1.02102	0.978978	0.876548	0.916344	1.20711	0.888608	0.871517	0.337989	0.490863	0.909077
	Uqcrc2	0.966629	1.03337	0.730417	0.813692	1.45589	0.723244	0.653336	0.13795	0.204469	0.779049
	PPARα	0.999362	1.00064	0.903316	1.02506	1.07162	0.6906	0.654579	0.740995	0.707106	0.785993
	Cidec	0.932969	1.06703	0.648725	1.10064	1.25063	0.839202	0.756135	0.201464	0.555105	0.735646
	Cpt2	0.973071	1.02693	0.639738	0.910117	1.45015	0.631692	0.474666	0.087528	0.514638	0.699665
	Mcad	0.523937	1.47606	0.768821	0.950659	1.28052	0.453247	0.44222	0.32219	0.417616	0.419607
	Acox1	0.846051	1.15395	0.471049	0.935722	1.59323	0.578134	0.487339	0.052958	0.522867	0.632564
	ATGL	0.923446	1.07655	0.800675	1.00421	1.19511	0.687502	0.773466	0.85782	0.727722	0.173834
	HSL	1.22798	0.84948	0.956467	0.976673	0.989403	0.452623	0.492498	0.404907	0.670661	0.670661

## Sheet: Fig1.c
Fig1.c
UCP1	33 kDa
HSP90	90 kDa

## Sheet: Fig1.d
Fig1.d	Control mice							AMPK IKO mice
Light	2394.35	3379.87	4261.37	1938.76	1507.98	2181.65	3181.08	1462.06	1187.27	2254.8	1311.67	1371.03	1368.64	946.006
	2428.69	2090.15	1876.29	2470.06	1384.34	2896.9	2425.01	1363.27	1777.48	1568.99	1700.17	1465.99	1185.63	1346.76
	2131.06	2055.93	2096.51	1804.66	1547.48	2018.38	2274.01	1577.07	959.239	1451.93	1177.8	1185.74	1182.81	970.302
	3122.4	3183.31	3760.78	1943.32	1239.85	2239.63	4070.53	2017.02	1931.3	1346.45	1438.2	1119.3	1244.86	1001.14
	1954.99	1873.62	3100.55	1811.63	1355.71	1838.89	1953.92	2180.35	813.524	1251.28	1290.31	1030.26	1155.93	937.327
	1886.94	2471.77	2044.86	1980.02	1536.85	2299.79	2014.39	1208.33	844.163	1608.76	1492.64	1189.26	976.648	942.584
	2953.84	2633.24	1986.64	2302.91	1037	1897.3	2320.18	2197.39	1575.21	1237.74	1278.84	1249.64	1037.92	1063.5
	4263.47	2876.81	1761.9	1769.87	1184.93	2561.47	3369.9	2382.77	1305.78	1315.63	1622.95	1120.42	917.892	780.7
	2357.92	2217.99	1692.32	2164.81	1154.31	1729.96	2184.89	1448.08	1475.32	1680.3	1067.58	993.721	874.921	980.747
	2011.71	1904.96	3159.83	1900.56	1186.64	1849.17	2542.71	1562.35	1009.97	1403.48	1170.89	1287.51	1086.34	1151.13
	2763	4049.04	2240.37	2180.96	1179.39	2112.63	3760.2	1726.81	1913.24	1210.61	1452.9	1172.89	1162.43	1081.63
	3411.99	2455.73	2051.43	2059.03	1162.05	1999.45	2516.27	2056.71	1237	1141.74	1235.7	1007.23	1117.11	1034.93
Dark	4815.72	3948	2094.1	2316.78	1222.42	1986.88	2540.48	2033.24	1836.77	1212.44	1190.12	1281.09	914.415	947.821
	5517.94	4290.81	4834.61	2702.21	1384.97	2093.21	3225.47	2367.7	1901.56	2482.37	2161.02	1157.51	1114.8	880.342
	5202.25	4153.29	2151.2	2528.4	1202.4	2009.87	3683.1	2014.36	2156.04	1541.81	1525.06	1501.74	1468.26	975.323
	5533.15	2619.1	3565.35	2490.54	1169.35	1973.07	2532.86	2330.81	1847.32	2039.58	1439.54	1250.68	1180.18	943.737
	4914.76	4330.77	3509.52	2606.34	1237.44	1814.42	4048.06	2649.79	1836.15	1908.54	1405.81	1348.36	1234.22	831.629
	4919.17	3161.29	4614.48	2160.15	1251.43	2373.14	2629.32	2507.23	2085.79	2284.31	1718.83	1244.48	1208.09	1447.5
	3317.47	3474.44	2703.29	2560.25	1453.45	3377.17	3959.16	2407.37	1660.01	1706.24	2020.81	1508.42	1397.03	1308.17
	4486.63	4046.48	2013.46	2531.34	1204.45	3422.57	3808.81	1503.34	1942.69	2227.92	1687.33	1538.85	1322.34	1266.26
	2662.08	3237.65	3990.78	2038.19	1380.23	3274.71	2308.24	2726.95	1761.82	2009.94	1262.94	1308.97	1201.85	1197.68
	4107.06	4278.48	1848.07	2135.57	1320.94	2240.12	3114.55	3007.15	2099.35	2175.31	1623.42	1269.56	1198.3	1038.35
	2607.84	2542.24	1977.79	2441.48	1463.15	2435.67	2653.05	1676.11	1290.36	1914.5	1176.38	1165.06	1237.04	1025.81
	2415.39	2692.28	1985.3	1855.98	1482.97	2149.24	3489.28	1752.43	1777.69	2019.78	1724.64	1385.32	1298.18	1116.85

## Sheet: Fig1.e
Fig1.e		Control mice							AMPK IKO mice
	Light	31680.4	31192.4	30032.9	24326.6	15476.5	25625.2	32613.1	21182.2	16029.5	17471.7	16239.6	14193	13311.1	12236.7
	Dark	50499.5	42774.8	35288	28367.2	15773.2	29150.1	37992.4	26976.5	22195.5	23522.7	18935.9	15960	14774.7	12979.5

## Sheet: Fig1.f
Fig1.f		AMPK Control mice						AMPK IKO mice
	0h	38	37.8	38.5	38.2	38.5	38.3	37.4	37.9	37.6	38.3	38	38.1
	2h	36.8	36.8	36.7	36.6	36.5	36.9	35.3	35.9	35.6	35.8	34.4	36.6

## Sheet: Fig1.g
Fig1.g	Time (weeks)	Control mice																				AMPK IKO mice
	0	23.7	23.8	21.3	24	22.4	20.1	21.7	19.4	19.4	21.2	23.1	22.6	21.3	21.8	23.8	24	24.5	24.9	22.2	23.2	19.5	22.6	24.3	24.9	20.5	24.7	23.7	24.5	25.3	22.3	23.8	23.4	24	22	23	23.5
	1	25.9	29.8	22.5	24.7	24.5	22.9	25.2	21.8	22.3	23.3	27.7	27.7	26.6	27.7	24.5	25.1	25.3	27	25.5	26.4	23.9	24.3	27.2	28.3	24.3	27.2	27.6	28.2	30.2	24.7	29.4	29.3	26.2	24.5	24.9	25.8
	2	28.3	33.3	23.4	27	26.6	25.4	27.7	23.5	24.3	26.4	30.1	32.7	30.7	31.7	26.2	28.6	30.1	31.5	28.7	29.1	26.2	27.2	33.7	31.1	26.1	29	30.4	31	34.1	28.1	33.6	31.8	29.4	27.8	28.6	29.4
	3	30.7	37.5	25.6	29.3	29.2	27.8	30.4	25.5	26	28.9	33.2	35.4	32.9	34.1	28.2	30.5	30.8	32	30.8	31.8	28.7	29.7	36.2	33.6	27.3	30.2	31.8	33.3	36.6	30.9	36.2	35.7	31.9	31.2	32.8	33.7
	4	32.6	39.8	27.2	31.3	31.4	30.3	33	27.5	27.6	31.6	36.8	39.7	36.7	37.1	29.5	32.5	32.8	34.3	32.6	33.9	31	32.3	39.7	35.3	29.3	31.5	34.9	36	39.4	33.6	39.2	38.6	34.7	34.7	36.1	36.5
	5	34.8	42.6	29.8	34.1	33.8	32.2	35.5	29.4	29.6	34.6	38.2	41.4	38.5	39.2	30.8	34	34.7	36.5	34.7	35.8	32.9	34.1	42	37.1	31.1	32	37.2	38.8	42.5	36	42.4	41.3	37.2	37.2	38.9	39.4
	6	36.6	44.7	31.5	36.2	35	33.8	37.5	31.1	31.5	36.8	40.2	44	41.3	42.2	32.3	35.4	36.1	38.1	36.3	36.9	35.3	36.3	43.8	38.9	33.8	34.4	39.5	40.8	45.1	38.1	44.1	43.7	40.1	38.4	40	40.2
	7	37	45.5	31.5	39.2	38.9	36.9	39.4	32.2	32.8	38.8	43	44.9	43.8	43.6	33.1	36.4	37.3	37.5	36.3	36.5	38.1	39.4	46.1	43.8	34.6	37	41.4	41.8	48	40.7	46.2	45.7	42.2	37.8	39	39.6
	8	39.8	46.8	32.1	42.2	40.3	38.4	41.1	33.2	34.1	40.5	43.9	46.7	44.7	44.8	32.4	35.8	37.2	38.5	36.8	37.5	40	41.7	47.2	45.7	35.7	38	43.4	44.6	49.3	42.9	48	46.8	44.5	38.1	38.6	40.2
	9	41.8	47.4	33.7	44.6	40.8	39.7	43.2	34.2	36	42.4	45.4	47.8	45.5	45.8	33.8	37	39.2	40.3	38.3	39.3	41.6	44.5	47.9	48.7	36.2	39.7	46	46.3	49.1	43.1	47.8	47.5	45.6	40.6	41.8	44.7
	10	43	48.1	34.6	47.5	44.3	40.4	42.9	34.8	37.9	43.3	46.8	49.2	46.6	46.6	36.9	39.1	42.9	45.3	41.4	42.5	43.7	46.1	49.3	48.3	37.9	41	47.7	48.7	49.7	44.9	49	48.7	45.8	45	46.7	48.6

## Sheet: Fig1.h
Fig1.h	Time (mins)	AMPK Control mice							AMPK IKO mice
	0	261	210	267	286	273	223	262	300	321	317	301	313
	15	405	456	355	550	577	454	563	716	579	620	800	678
	30	511	484	316	548	642	714	534	800	553	655	800	686
	60	492	374	237	392	497	413	360	608	495	521	632	398
	120	314	204	189	208	252	276	241	304	281	334	292	251

## Sheet: Fig1.i
Fig1.i	AMPK Control mice	AMPK IKO mice
	51090	67470
	42255	54240
	30773	59880
	46605	69458
	55073	53393
	51413
	45855

## Sheet: Fig1.j
Fig1.j	Time (mins)	AMPK Control mice							AMPK IKO mice
	0	200	167	211	253	201	247	234	385	389	255	358	283
	15	230	213	214	203	202	166	214	272	247	220	275	244
	30	156	130	189	188	158	133	169	289	211	202	187	225
	60	137	125	161	172	123	127	166	178	181	163	185	182
	90	144	139	174	169	143	146	139	172	209	176	191	172
	120	139	156	166	182	143	155	162	192	236	187	218	191

[truncated: 104 more sheets: Fig1.k, Fig1.l, Fig1.m, Fig1.n, Fig1.0, Fig2.c, Fig2.d, Fig2.e, Fig2.f, Fig2.g, Fig2.h, Fig2.i, Fig2.k, Fig2.j, Fig2.l, Fig3.a, Fig3.b, Fig3.c, Fig3.d, Fig3.e …]
